# Supplementary material for: High Burden of Human Papillomavirus (HPV) Infection among Young Women in KwaZulu-Natal, South Africa
Source: PLoS One. 2016 Jan 19;11(1):e0146603. doi: 10.1371/journal.pone.0146603 (PMC4718633; doi:10.1371/journal.pone.0146603)
Supplement: S1 Dataset — (XLSX) [file pone.0146603.s001.xlsx]

## Sheet: Sheet1
Subject	HPV	HPV6	HPV11	HPV16	HPV18	HPV26	HPV31	HPV33	HPV35	HPV39	HPV40	HPV42	HPV45	HPV51	HPV52	HPV53	HPV54	HPV55	HPV56	HPV58	HPV59	HPV61	HPV62	HPV66	HPV68	HPV69	HPV70	HPV71	HPV72	HPV73	HPV81	HPV82	HPV83	HPV84	HPV89	Age (years)	Age group (years)	Partner has other partners	Living with partner	Site	Injectable contraceptive	Injectable contraceptive type	Condom use	Vaginal insertion practices	Abnormal pelvic exam	Relationship status	Number of sexual partners in the last 3 months
1	1	1	1	0	0	0	0	0	0	0	1	0	0	0	0	0	0	0	0	1	0	1	1	0	0	0	0	0	1	1	1	0	1	0	0	18	18+	Don't know	No	Rural	Yes	DMPA	Yes	No	No	Stable/Married	1 partner
2	1	0	0	0	0	0	0	0	0	0	0	0	0	0	0	0	0	0	0	0	0	0	0	0	0	0	0	1	0	0	0	0	0	0	0	22	18+	Yes	No	Rural	No	None	No	No	Yes	Stable/Married	1 partner
3	1	0	0	1	0	0	0	0	0	0	0	0	0	0	1	0	0	0	0	0	0	1	0	0	0	0	1	0	0	0	0	0	0	0	0	17	<18	No	No	Rural	No	None	No	No	No	Stable/Married	1 partner
4	0	0	0	0	0	0	0	0	0	0	0	0	0	0	0	0	0	0	0	0	0	0	0	0	0	0	0	0	0	0	0	0	0	0	0	19	18+	Don't know	No	Rural	Yes	DMPA	No	No	No	Stable/Married	1 partner
5	1	0	0	0	0	0	0	0	1	0	0	0	0	1	0	1	0	0	0	0	0	0	1	0	0	0	0	0	0	0	0	0	0	0	0	16	<18	Don't know	No	Rural	No	None	No	No	No	Stable/Married	1 partner
6	1	0	0	0	0	0	0	0	0	0	0	0	0	0	0	0	0	0	0	0	0	0	0	0	0	0	0	0	0	1	0	0	0	0	0	27	18+	No	No	Rural	Yes	DMPA	Yes	No	No	Stable/Married	1 partner
7	0	0	0	0	0	0	0	0	0	0	0	0	0	0	0	0	0	0	0	0	0	0	0	0	0	0	0	0	0	0	0	0	0	0	0	16	<18	No	No	Rural	Yes	DMPA	Yes	No	No	Stable/Married	1 partner
8	0	0	0	0	0	0	0	0	0	0	0	0	0	0	0	0	0	0	0	0	0	0	0	0	0	0	0	0	0	0	0	0	0	0	0	19	18+	No	No	Rural	Yes	Nuristerate	No	No	No	Stable/Married	1 partner
9	1	0	0	0	1	0	0	0	0	0	0	0	0	0	0	0	0	0	0	0	0	0	1	0	0	0	0	0	0	0	0	0	0	0	0	18	18+	Don't know	No	Rural	No	None	Yes	No	Yes	Stable/Married	1 partner
10	1	0	0	0	0	0	0	0	0	0	0	0	0	0	0	0	0	0	0	0	0	0	0	0	0	0	0	0	1	0	0	0	0	1	0	23	18+	No	No	Rural				No	Yes	Stable/Married	1 partner
11	0	0	0	0	0	0	0	0	0	0	0	0	0	0	0	0	0	0	0	0	0	0	0	0	0	0	0	0	0	0	0	0	0	0	0	24	18+	No	No	Rural	Yes	Nuristerate	No	No	Yes	Stable/Married	1 partner
12	1	0	0	0	0	0	0	1	0	0	0	0	0	1	0	0	0	0	0	1	0	0	1	0	1	0	0	0	0	0	0	0	0	0	0	24	18+	Don't know	No	Rural	Yes	DMPA	Yes	No	No	Stable/Married	1 partner
13	1	0	0	0	0	1	0	0	0	0	0	0	0	0	0	0	0	0	0	0	0	0	0	0	0	0	0	0	0	0	0	0	0	0	0	19	18+	Don't know	No	Rural	No	None	No	Yes	No	Stable/Married	1 partner
14	0	0	0	0	0	0	0	0	0	0	0	0	0	0	0	0	0	0	0	0	0	0	0	0	0	0	0	0	0	0	0	0	0	0	0	21	18+	Don't know	No	Rural	Yes	DMPA	Yes	No	No	Stable/Married	1 partner
15	1	0	0	0	0	0	0	0	0	0	0	0	1	0	0	1	0	0	1	0	0	0	1	1	0	0	0	0	0	0	1	0	0	0	0	23	18+	No	No	Rural	Yes	DMPA	No	Yes	No	Stable/Married	1 partner
16	1	0	0	0	0	0	0	1	0	0	0	0	0	0	0	0	0	0	0	0	0	0	0	1	0	0	0	0	0	0	0	0	0	0	0	21	18+	Don't know	No	Rural	Yes	DMPA	Yes	Yes	Yes	Stable/Married	1 partner
17	1	0	0	1	0	0	0	0	0	0	0	0	0	0	0	0	0	0	0	0	0	0	0	0	0	0	0	0	0	0	0	0	0	0	0	21	18+	Yes	Yes	Rural	Yes	DMPA	No	No	No	Stable/Married	1 partner
18	0	0	0	0	0	0	0	0	0	0	0	0	0	0	0	0	0	0	0	0	0	0	0	0	0	0	0	0	0	0	0	0	0	0	0	17	<18	Don't know	No	Rural	Yes	DMPA	Yes	No	No	Stable/Married	1 partner
19	0	0	0	0	0	0	0	0	0	0	0	0	0	0	0	0	0	0	0	0	0	0	0	0	0	0	0	0	0	0	0	0	0	0	0	23	18+	Don't know	No	Rural	Yes	DMPA	No	No	No	Stable/Married	1 partner
20	1	0	0	0	0	0	0	0	0	0	0	0	0	0	1	0	0	0	1	0	0	0	0	0	0	0	0	0	0	0	0	0	0	0	0	19	18+	Don't know	No	Rural	Yes	DMPA	Yes	No	No	Stable/Married	1 partner
21	1	0	0	0	0	0	0	0	0	0	0	0	0	1	0	0	0	0	0	0	1	0	0	0	0	0	1	0	0	0	0	0	0	0	0	26	18+	No	No	Rural	No	None	Yes	Yes	No	Stable/Married	1 partner
22	0	0	0	0	0	0	0	0	0	0	0	0	0	0	0	0	0	0	0	0	0	0	0	0	0	0	0	0	0	0	0	0	0	0	0	29	18+	No	No	Rural	Yes	DMPA	No	No	No	Single	1 partner
23	1	0	0	0	0	0	0	0	0	0	0	0	0	0	0	0	0	0	0	0	0	1	0	0	0	0	0	0	0	0	0	0	0	0	0	15	<18	Don't know	No	Rural	Yes		Yes	No	No	Stable/Married	1 partner
24	1	0	0	0	1	0	0	0	0	1	0	0	1	0	0	0	0	0	0	1	0	0	0	1	1	0	0	0	0	0	0	0	0	0	0	24	18+	Don't know	No	Rural	Yes	DMPA	Yes	No	No	Stable/Married	1 partner
25	1	0	0	0	0	0	0	0	0	0	0	0	0	1	0	0	0	0	0	0	0	0	0	0	0	0	0	0	0	0	0	0	0	0	0	19	18+	No	No	Rural	Yes	DMPA	Yes	No	No	Stable/Married	1 partner
26	0	0	0	0	0	0	0	0	0	0	0	0	0	0	0	0	0	0	0	0	0	0	0	0	0	0	0	0	0	0	0	0	0	0	0	16	<18	No	No	Rural	No	None	Yes	No	No	Single	1 partner
27	1	0	0	0	1	0	0	0	0	0	0	0	0	0	0	0	0	0	0	0	0	0	0	0	0	0	0	0	0	0	0	1	1	0	0	19	18+	Don't know	No	Rural	No	None	Yes	No	No	Stable/Married	1 partner
28	0	0	0	0	0	0	0	0	0	0	0	0	0	0	0	0	0	0	0	0	0	0	0	0	0	0	0	0	0	0	0	0	0	0	0	21	18+	No	No	Rural	Yes	DMPA	Yes	No	No	Single	1 partner
29	1	0	0	1	1	0	0	0	0	0	0	0	0	0	0	0	0	1	0	0	0	0	0	0	0	0	1	0	0	0	0	0	0	0	0	18	18+	Don't know	No	Rural	Yes	DMPA	No	No	Yes	Stable/Married	1 partner
30	0	0	0	0	0	0	0	0	0	0	0	0	0	0	0	0	0	0	0	0	0	0	0	0	0	0	0	0	0	0	0	0	0	0	0	22	18+	Don't know	Yes	Rural	No	None	No	Yes	No	Single	1 partner
31	0	0	0	0	0	0	0	0	0	0	0	0	0	0	0	0	0	0	0	0	0	0	0	0	0	0	0	0	0	0	0	0	0	0	0	22	18+	Yes	No	Rural	No	None	No	Yes	Yes	Stable/Married	1 partner
32	1	0	0	0	0	0	0	0	0	1	0	0	0	0	0	1	0	0	0	0	1	0	0	1	0	0	0	0	0	0	0	0	0	0	0	25	18+	Don't know	No	Rural	Yes	DMPA	No	Yes	No	Stable/Married	1 partner
33	0	0	0	0	0	0	0	0	0	0	0	0	0	0	0	0	0	0	0	0	0	0	0	0	0	0	0	0	0	0	0	0	0	0	0	18	18+	Don't know	No	Rural	Yes	DMPA	No	No	No	Stable/Married	1 partner
34	0	0	0	0	0	0	0	0	0	0	0	0	0	0	0	0	0	0	0	0	0	0	0	0	0	0	0	0	0	0	0	0	0	0	0	18	18+	Don't know	No	Rural	Yes	DMPA	No	No	No	Stable/Married	1 partner
35	1	0	0	1	0	0	0	0	0	0	0	0	0	0	0	0	0	0	0	0	0	0	0	0	0	0	0	0	0	0	0	0	0	0	0	19	18+	Yes	Yes	Rural	No	None	Yes	No	No	Single	1 partner
36	0	0	0	0	0	0	0	0	0	0	0	0	0	0	0	0	0	0	0	0	0	0	0	0	0	0	0	0	0	0	0	0	0	0	0	16	<18	Don't know	No	Rural	No	None	Yes	Yes	No		1 partner
37	1	0	0	0	0	0	0	0	1	0	0	0	0	1	0	0	0	0	0	0	0	0	0	0	1	0	0	0	0	0	0	0	0	0	0	21	18+	No	No	Rural	Yes	DMPA	No	Yes	No	Single	1 partner
38	1	0	0	0	0	0	0	0	0	0	0	0	0	0	0	0	0	0	0	0	0	0	0	0	0	0	0	0	0	0	0	0	1	0	0	27	18+	Don't know	No	Rural	No	None	No	Yes	No	Stable/Married	1 partner
39	1	1	0	0	0	0	0	0	0	0	0	0	0	0	0	0	0	0	0	0	0	0	0	0	0	0	0	0	0	0	0	0	1	0	0	28	18+	Yes	No	Rural	Yes	DMPA	Yes	No	Yes	Single	1 partner
40	1	0	0	0	0	0	0	0	0	1	0	0	0	0	0	0	0	0	0	0	0	0	0	1	0	0	0	0	0	0	0	0	0	0	0	27	18+	Don't know	Yes	Rural	No	None	Yes	No	No	Stable/Married	1 partner
41	1	1	0	0	0	0	0	0	1	0	0	0	0	0	0	0	0	0	0	0	0	0	0	0	0	0	1	0	0	0	0	0	0	0	0	18	18+	Don't know	No	Rural	Yes	DMPA	Yes	No	No	Stable/Married	1 partner
42	0	0	0	0	0	0	0	0	0	0	0	0	0	0	0	0	0	0	0	0	0	0	0	0	0	0	0	0	0	0	0	0	0	0	0	22	18+	Don't know	No	Rural				No	No	Stable/Married	1 partner
43	1	0	0	0	0	0	0	0	0	1	0	0	0	0	0	0	0	1	0	0	0	0	0	0	0	0	0	0	1	1	1	0	0	0	0	18	18+	Don't know	No	Rural	Yes	DMPA	No	No	No	Single	1 partner
44	0	0	0	0	0	0	0	0	0	0	0	0	0	0	0	0	0	0	0	0	0	0	0	0	0	0	0	0	0	0	0	0	0	0	0	16	<18	Don't know	No	Rural	No	None	No	No	Yes	Stable/Married	1 partner
45	1	0	0	0	1	0	0	0	0	0	0	0	1	0	0	0	0	0	0	0	0	1	1	0	0	0	0	0	0	0	0	0	0	0	0	24	18+	Don't know	No	Rural	Yes	DMPA	No	No	No	Stable/Married	1 partner
46	0	0	0	0	0	0	0	0	0	0	0	0	0	0	0	0	0	0	0	0	0	0	0	0	0	0	0	0	0	0	0	0	0	0	0	16	<18	Don't know	No	Rural	Yes	DMPA	No	No	Yes	Stable/Married	1 partner
47	0	0	0	0	0	0	0	0	0	0	0	0	0	0	0	0	0	0	0	0	0	0	0	0	0	0	0	0	0	0	0	0	0	0	0	21	18+	Yes	No	Rural	Yes	DMPA	No	No	No	Single	1 partner
48	1	0	1	0	0	0	0	0	0	0	0	1	0	0	0	0	1	0	0	1	0	1	0	0	0	0	0	0	0	0	0	0	0	0	0	18	18+	Don't know	No	Rural	Yes	DMPA	No	No	Yes	Stable/Married	1 partner
49	1	0	0	1	0	0	0	0	0	0	0	0	0	0	1	0	0	0	0	0	0	0	0	0	0	0	0	0	0	0	0	0	0	0	0	19	18+	No	No	Rural	No	None	No	No	Yes	Single	1 partner
50	1	0	0	0	0	0	0	0	0	1	0	0	0	0	1	0	0	0	0	0	0	0	0	0	0	0	0	0	0	0	0	0	0	0	0	18	18+	Don't know	No	Rural	No	None	Yes	Yes	No	Stable/Married	1 partner
51	1	1	0	0	0	0	0	0	0	0	0	0	0	0	0	0	0	0	0	0	0	0	1	0	0	0	0	0	0	0	0	0	0	0	0	17	<18	Don't know	No	Rural	No	None	No	No	No	Stable/Married	1 partner
52	1	0	0	0	0	0	0	0	0	0	0	0	0	0	0	0	0	0	0	1	0	0	0	0	0	0	0	0	0	0	0	0	0	0	0	15	<18	Don't know	No	Rural	No	None	No	Yes	No	Stable/Married	1 partner
53	1	0	0	0	0	0	0	0	0	0	0	0	0	0	0	0	0	0	0	1	0	0	0	0	0	1	0	0	0	0	0	0	0	1	0	24	18+	No	No	Rural	Yes	DMPA	No	No	Yes	Stable/Married	1 partner
54	1	0	0	0	0	0	0	0	0	0	0	0	0	0	0	0	0	0	0	0	0	0	0	0	0	1	0	0	0	0	0	0	0	0	0	20	18+	Don't know	No	Rural	No	None	No	No	Yes	Stable/Married	1 partner
55	1	0	0	0	0	0	1	0	0	0	0	0	0	0	0	0	0	0	0	1	0	1	0	0	0	0	0	0	0	0	0	0	0	0	0	20	18+	Don't know	No	Rural	Yes	DMPA	Yes	No	Yes	Stable/Married	1 partner
56	1	0	0	0	0	0	0	0	0	0	0	1	0	0	0	0	0	0	0	1	0	0	0	0	0	0	1	0	0	0	0	0	0	0	0	18	18+	Don't know	No	Rural	No	None	No	No	Yes	Stable/Married	1 partner
57	1	0	0	0	0	0	0	0	0	0	0	0	0	0	0	0	0	0	0	1	0	0	0	0	0	0	0	0	0	0	0	0	0	0	0	19	18+	Don't know	No	Rural				Yes	No	Stable/Married
58	1	0	0	1	0	0	0	0	0	0	0	0	0	0	0	0	0	0	0	0	1	0	1	0	0	0	0	0	0	0	0	0	0	0	0	22	18+	Don't know	No	Rural	No	None	Yes	Yes	No	Stable/Married	1 partner
59	1	0	0	0	0	0	0	0	0	0	0	0	0	0	0	0	0	0	0	0	0	0	1	0	0	0	0	0	0	0	0	0	1	0	0	17	<18	Don't know	No	Rural	No	None	No	Yes	No	Stable/Married	2+ partners
60	1	0	0	0	0	0	0	0	0	0	0	1	0	0	0	1	0	1	0	1	0	0	1	0	0	0	0	0	1	0	0	0	0	0	0	18	18+	Don't know	No	Rural	No	None	Yes	No	Yes	Stable/Married	1 partner
61	0	0	0	0	0	0	0	0	0	0	0	0	0	0	0	0	0	0	0	0	0	0	0	0	0	0	0	0	0	0	0	0	0	0	0	28	18+	No	Yes	Urban	No	None	No	Yes	No	Stable/Married	1 partner
62	1	0	0	0	0	0	0	0	0	0	0	0	0	0	0	0	0	0	0	1	0	0	0	0	0	0	0	0	0	0	0	0	0	0	1	23	18+	Don't know	No	Urban	Yes	Nuristerate	Yes	Yes	Yes	Stable/Married	1 partner
63	1	0	0	0	0	0	0	0	0	0	0	0	0	0	1	0	0	0	0	0	0	0	0	0	0	0	0	1	0	0	0	0	0	0	0	21	18+	Don't know	No	Urban	No	None	Yes	Yes	Yes	Stable/Married	1 partner
64	1	1	0	0	0	0	0	0	0	0	0	0	1	0	0	1	1	0	0	0	0	0	0	1	0	0	0	0	0	0	0	0	0	0	0	24	18+	Don't know	No	Urban	No	None	No	No	Yes	Stable/Married	1 partner
65	1	1	0	0	0	0	0	0	0	0	0	0	0	0	0	0	0	0	0	0	0	1	0	0	0	0	1	0	0	0	0	0	0	0	0	25	18+	Yes	Yes	Urban	Yes	DMPA	Yes	Yes	Yes	Stable/Married	1 partner
66	1	0	0	0	0	0	0	0	0	0	0	0	1	0	0	0	0	0	0	0	0	0	0	0	0	0	0	0	0	0	0	0	0	0	0	16	<18	Don't know	No	Urban	No	None	Yes	No	Yes	Stable/Married	1 partner
67	1	0	0	0	0	0	0	0	0	0	0	0	0	0	0	1	0	0	0	1	0	0	0	0	0	0	0	0	1	0	0	0	0	0	0	21	18+	No	No	Urban	No	None	Yes	Yes	No	Stable/Married	1 partner
68	1	0	1	1	1	0	1	0	0	0	0	0	0	0	1	0	1	0	1	1	0	0	1	0	0	1	0	0	0	0	0	0	0	0	1	19	18+	Don't know	No	Urban	No	None	Yes	Yes	Yes	Stable/Married	1 partner
69	1	0	0	0	0	0	0	0	0	0	0	0	0	1	0	0	0	0	0	1	0	0	0	0	0	0	0	0	0	0	0	0	0	0	0	16	<18	Don't know	No	Urban	No	None	No	Yes	Yes	Stable/Married	1 partner
70	1	0	0	0	0	0	0	0	0	0	0	0	0	0	1	0	0	0	0	0	0	0	0	0	0	0	0	0	0	0	0	0	0	0	0	14	<18	Don't know	No	Urban	No	None	Yes	Yes	Yes	Stable/Married	2+ partners
71	1	0	0	0	1	0	0	0	0	0	0	0	0	0	1	1	0	0	0	0	0	0	0	0	0	0	0	0	0	0	1	0	1	0	0	19	18+	Don't know	No	Urban	No	None	Yes	Yes	Yes	Stable/Married	1 partner
72	1	0	0	0	0	0	0	0	0	0	0	0	0	1	0	0	0	0	0	0	0	0	0	0	1	0	0	0	0	0	0	0	0	0	0	27	18+	Yes	No	Urban	Yes	DMPA	No	Yes	No	Stable/Married	1 partner
73	1	0	0	0	0	0	0	0	0	0	0	0	0	0	0	1	0	1	0	0	0	0	0	0	0	0	0	0	0	0	0	0	0	0	0	25	18+	Don't know	No	Urban	No	None	Yes	Yes	No	Stable/Married	1 partner
74	1	1	0	0	0	1	0	0	0	0	0	0	0	1	0	0	0	0	0	0	0	0	0	0	0	0	0	0	0	0	0	0	0	1	0	22	18+	Don't know	No	Urban	No	None	Yes	Yes	Yes	Stable/Married	1 partner
75	0	0	0	0	0	0	0	0	0	0	0	0	0	0	0	0	0	0	0	0	0	0	0	0	0	0	0	0	0	0	0	0	0	0	0	26	18+	Don't know	No	Urban	No	None	Yes	Yes	No	Single	1 partner
76	1	0	0	1	1	0	0	1	0	1	0	1	0	0	0	0	0	0	1	0	0	0	0	0	0	0	0	0	0	1	0	0	0	0	0	18	18+	No	No	Urban	No	None	Yes	Yes	No	Single	2+ partners
77	1	0	0	0	0	0	0	0	0	0	0	0	0	0	0	1	0	0	0	0	0	1	1	0	0	0	0	1	0	0	0	0	0	0	0	27	18+	Don't know	No	Urban	No	None	Yes	Yes	No	Stable/Married	1 partner
78	1	0	0	1	0	0	0	0	0	1	0	0	0	0	0	0	0	1	0	0	0	0	0	0	0	0	0	0	1	0	1	0	1	0	0	23	18+	No	No	Urban	No	None	No	Yes	No	Stable/Married	1 partner
79	1	0	0	0	1	0	0	0	0	0	0	0	0	1	0	0	0	0	0	1	1	0	1	0	0	1	0	0	0	0	0	0	0	0	0	20	18+	No	No	Urban	No	None	Yes	No	No	Stable/Married	1 partner
80	1	0	0	0	0	1	0	0	1	0	1	1	0	1	0	0	0	0	0	0	0	0	0	0	1	0	0	1	0	0	0	1	0	1	0	20	18+	Yes	No	Urban	No	None	No	Yes	Yes	Stable/Married	1 partner
81	1	0	0	0	0	0	0	0	0	0	0	0	0	0	0	0	0	0	0	1	0	0	0	0	0	0	0	0	0	0	1	0	1	0	0	21	18+	No	No	Urban	No	None	Yes	Yes	Yes	Stable/Married	2+ partners
82	0	0	0	0	0	0	0	0	0	0	0	0	0	0	0	0	0	0	0	0	0	0	0	0	0	0	0	0	0	0	0	0	0	0	0	20	18+	No	Yes	Urban	No	None	Yes	No	No	Stable/Married	1 partner
83	1	0	0	1	0	0	0	0	0	0	0	0	0	1	1	0	0	0	0	0	0	0	0	0	0	0	0	0	0	0	0	0	0	0	0	21	18+	Don't know	No	Urban	No	None	No	No	Yes	Stable/Married	1 partner
84	0	0	0	0	0	0	0	0	0	0	0	0	0	0	0	0	0	0	0	0	0	0	0	0	0	0	0	0	0	0	0	0	0	0	0	22	18+	Don't know	No	Urban	No	None	Yes	No	Yes	Stable/Married	1 partner
85	1	0	1	0	0	0	0	0	0	0	0	0	0	0	0	0	0	0	0	0	0	0	0	0	0	0	0	0	0	0	0	0	0	0	0	20	18+	Don't know	No	Urban	Yes	Nuristerate	No	No	No	Stable/Married	1 partner
86	1	0	0	0	0	0	0	0	0	0	0	0	0	0	1	0	0	0	0	0	0	0	0	0	0	0	0	0	0	0	0	0	0	0	1	24	18+	No	No	Urban	No	None	Yes	Yes	No	Stable/Married	1 partner
87	1	0	0	0	0	0	0	0	0	0	0	0	0	1	0	0	0	0	0	0	0	0	1	0	0	1	0	0	0	0	0	0	0	0	0	25	18+	Yes	No	Urban	Yes	DMPA	No	Yes	No	Stable/Married	2+ partners
88	1	0	0	0	0	0	0	1	0	0	0	0	0	0	0	0	0	0	0	0	0	0	0	0	0	0	1	0	0	0	0	0	0	0	0	23	18+	Don't know	No	Urban	No	None	No	Yes	No	Stable/Married	1 partner
89	1	0	0	0	0	0	0	0	0	0	0	0	0	0	0	0	0	0	0	0	0	0	0	0	1	0	0	0	0	0	0	0	0	0	0	26	18+	Yes	No	Urban	No	None	Yes	No	No	Stable/Married	1 partner
90	1	0	0	0	1	0	0	0	1	1	0	0	1	0	0	1	0	0	0	0	1	1	0	0	1	0	0	0	1	1	0	0	0	1	1	20	18+	Don't know	No	Urban	No	None	No	Yes	No	Stable/Married	2+ partners
91	1	0	0	0	0	0	1	0	0	0	0	0	0	0	0	0	0	0	0	0	0	0	0	0	0	0	0	0	0	0	0	0	0	0	0	23	18+	Don't know	No	Urban	No	None	Yes	No	No	Stable/Married	1 partner
92	1	0	0	0	0	0	0	0	0	0	0	0	0	0	0	0	0	1	0	0	0	0	0	0	0	0	0	0	0	0	0	0	0	0	0	26	18+	No	Yes	Urban	No	None	Yes	No	No	Stable/Married	2+ partners
93	1	0	0	0	0	0	0	0	0	0	0	0	0	0	0	0	0	0	0	0	0	0	1	0	0	0	0	0	0	0	0	0	0	0	0	28	18+	Don't know	No	Urban	Yes	Nuristerate	No	No	Yes	Stable/Married	1 partner
94	1	0	0	0	0	0	0	0	0	0	0	0	0	0	0	0	0	0	0	0	0	0	1	0	0	0	0	0	0	0	0	1	0	0	0	22	18+	Don't know	No	Urban	No	None	Yes	Yes	No	Stable/Married	1 partner
95	0	0	0	0	0	0	0	0	0	0	0	0	0	0	0	0	0	0	0	0	0	0	0	0	0	0	0	0	0	0	0	0	0	0	0	24	18+	Yes	No	Urban	No	None	No	No	No	Stable/Married	1 partner
96	1	0	0	0	0	0	0	1	0	0	0	1	0	0	0	0	0	0	0	0	0	0	0	0	0	0	0	0	0	0	0	0	0	0	0	20	18+	Don't know	No	Urban	Yes	Nuristerate	Yes	No	Yes	Stable/Married	1 partner
97	1	0	1	1	0	1	0	0	1	0	0	0	0	0	1	0	0	0	0	1	0	0	0	0	0	0	0	0	0	0	0	0	0	0	0	27	18+	Don't know	No	Urban	No	None	No	Yes	No	Stable/Married	1 partner
98	1	0	0	0	0	0	0	0	0	0	0	0	0	0	0	0	0	0	0	0	1	1	0	0	0	0	0	0	0	0	0	0	0	0	0	19	18+	Don't know	No	Urban	Yes	Nuristerate	No	No	Yes	Stable/Married	1 partner
99	1	0	0	0	0	0	0	0	0	0	0	0	0	0	0	0	0	0	0	0	1	0	0	0	0	0	1	0	0	0	0	0	0	0	0	27	18+	Yes	No	Urban	No	None	Yes	Yes	No	Stable/Married	1 partner
100	1	0	0	0	0	0	0	0	0	0	0	0	0	1	0	0	0	0	0	0	0	0	0	0	0	0	0	0	0	0	0	0	0	0	0	24	18+	Don't know	Yes	Urban	No	None	Yes	Yes	No	Stable/Married	1 partner
101	1	1	0	0	0	0	0	0	0	0	0	0	0	1	0	0	0	0	0	0	0	1	0	0	0	0	0	0	0	1	0	0	0	0	0	22	18+	No	No	Urban	No	None	No	No	No	Stable/Married	1 partner
102	1	0	0	0	0	0	0	0	0	0	0	0	0	0	0	0	0	0	0	0	0	0	0	0	0	0	0	0	0	1	0	0	1	0	1	24	18+	Don't know	No	Urban	Yes	DMPA	Yes	No	No	Stable/Married	1 partner
103	1	0	0	0	0	0	0	0	0	0	0	0	0	1	0	0	0	0	0	0	0	0	0	0	0	0	0	0	0	0	0	0	0	0	0	23	18+	Don't know	No	Urban	No	None	Yes	Yes	No	Stable/Married	2+ partners
104	1	1	0	1	0	0	0	0	0	0	0	0	0	0	0	0	0	0	0	0	0	0	0	0	0	0	0	0	0	0	0	0	0	0	0	28	18+	Yes	No	Urban	No	None	Yes	Yes	No	Single	1 partner
105	1	0	0	0	0	0	0	0	0	0	0	0	0	0	0	0	0	0	0	0	0	0	0	0	0	0	0	0	0	0	1	0	0	0	0	23	18+	Don't know	No	Urban	No	None	Yes	No	No	Single	1 partner
106	1	0	0	0	1	0	1	0	0	1	0	0	1	1	0	1	1	0	1	1	0	0	1	1	0	0	0	0	0	1	0	0	0	0	0	22	18+	Don't know	No	Urban	No	None	No	No	No	Stable/Married	1 partner
107	1	0	0	0	0	0	0	0	0	0	0	0	0	0	0	0	0	0	0	0	0	0	0	0	0	0	0	1	0	0	0	0	0	0	0	28	18+	Don't know	Yes	Urban	No	None	Yes	Yes	Yes	Stable/Married	1 partner
108	0	0	0	0	0	0	0	0	0	0	0	0	0	0	0	0	0	0	0	0	0	0	0	0	0	0	0	0	0	0	0	0	0	0	0	23	18+	Don't know	Yes	Urban	Yes	DMPA	Yes	No	No	Stable/Married	1 partner
109	0	0	0	0	0	0	0	0	0	0	0	0	0	0	0	0	0	0	0	0	0	0	0	0	0	0	0	0	0	0	0	0	0	0	0	23	18+	No	Yes	Urban	No	None	Yes	Yes	No	Stable/Married	1 partner
110	1	0	0	0	0	0	0	0	0	1	0	0	0	0	1	0	0	1	0	1	1	0	0	0	0	0	0	0	0	0	0	0	0	0	0	24	18+	No	No	Urban	No	None	Yes	No	Yes	Stable/Married	1 partner
111	1	0	0	0	0	0	0	0	0	0	0	0	0	0	0	0	0	0	0	1	0	0	0	0	0	0	0	0	0	0	0	0	0	0	0	24	18+	Yes	No	Urban	Yes	Nuristerate	Yes	No	No	Stable/Married	1 partner
112	1	0	0	0	0	0	0	0	1	1	0	0	1	1	0	0	1	0	1	0	0	0	1	0	0	0	0	0	1	0	0	0	0	0	0	21	18+	Don't know	No	Urban	No	None	No	No	No	Stable/Married	1 partner
113	1	0	0	0	0	0	0	0	0	0	0	0	0	1	0	0	0	0	0	0	0	0	0	0	0	0	0	0	0	0	0	0	0	0	0	20	18+	Don't know	No	Urban	No	None	No	No	No	Stable/Married	1 partner
114	1	0	0	1	0	0	0	0	0	0	0	0	0	0	0	0	1	0	0	1	1	0	0	1	0	0	0	0	0	0	0	0	0	1	0	24	18+	Don't know	No	Urban	No	None	Yes	No	No	Stable/Married	1 partner
115	0	0	0	0	0	0	0	0	0	0	0	0	0	0	0	0	0	0	0	0	0	0	0	0	0	0	0	0	0	0	0	0	0	0	0	23	18+	Don't know	No	Urban	Yes	DMPA	No	Yes	No	Stable/Married	1 partner
116	1	1	0	0	0	0	0	0	0	0	0	0	1	0	0	0	0	0	1	0	1	0	0	1	0	0	0	0	0	0	0	0	0	1	0	19	18+	Don't know	No	Urban	No	None	No	No	Yes	Stable/Married	1 partner
117	0	0	0	0	0	0	0	0	0	0	0	0	0	0	0	0	0	0	0	0	0	0	0	0	0	0	0	0	0	0	0	0	0	0	0	26	18+	Yes	Yes	Urban	No	None	No	No	No	Stable/Married	1 partner
118	1	0	0	1	0	1	0	0	0	0	0	0	0	0	0	0	0	0	0	0	0	0	1	0	0	0	0	0	0	0	0	0	0	0	0	28	18+	Don't know	Yes	Urban	No	None	No	No	No	Stable/Married	1 partner
119	1	0	0	0	0	0	0	0	1	0	0	0	0	0	0	0	0	0	0	0	0	0	0	0	0	0	1	0	0	0	0	0	0	0	0	23	18+	Yes	No	Urban	No	None	No	Yes	No	Stable/Married	2+ partners
120	1	0	0	0	0	0	0	0	0	0	0	0	0	0	0	0	0	0	0	0	1	0	0	0	0	0	0	0	0	0	0	0	0	0	0	21	18+	Yes	No	Urban	No	None	No	No	Yes	Stable/Married	1 partner
121	0	0	0	0	0	0	0	0	0	0	0	0	0	0	0	0	0	0	0	0	0	0	0	0	0	0	0	0	0	0	0	0	0	0	0	22	18+	No	Yes	Urban	No	None	Yes	No	No	Stable/Married	1 partner
122	1	0	0	0	0	0	0	0	1	0	0	0	0	0	0	1	0	0	0	0	0	0	0	0	0	0	0	0	0	0	0	0	0	0	0	25	18+	Don't know	Yes	Urban	No	None	Yes	No	No	Stable/Married	1 partner
123	1	0	0	0	1	0	0	0	0	0	0	0	0	0	0	0	0	1	0	0	0	0	0	0	0	0	0	0	0	0	1	0	0	0	0	22	18+	Don't know	No	Urban	No	None	Yes	Yes	Yes	Stable/Married	1 partner
124	1	0	0	0	0	0	0	0	0	0	0	0	0	0	1	0	0	0	0	0	0	0	0	0	0	0	0	0	0	0	0	0	0	0	0	20	18+	Yes	No	Urban	No	None	Yes	No	No	Stable/Married	1 partner
125	1	0	0	0	1	0	0	0	0	0	0	0	0	0	0	0	0	0	0	0	1	0	0	0	1	0	0	0	1	0	0	0	0	0	0	21	18+	Yes	No	Urban	Yes	Nuristerate	No	No	No	Single	1 partner
126	0	0	0	0	0	0	0	0	0	0	0	0	0	0	0	0	0	0	0	0	0	0	0	0	0	0	0	0	0	0	0	0	0	0	0	21	18+	Yes	No	Urban	No	None	Yes	No	No	Stable/Married	2+ partners
127	1	0	0	0	0	0	0	0	0	0	0	0	0	0	0	0	0	0	0	0	0	0	1	0	0	0	0	0	1	0	0	0	0	0	0	23	18+	Don't know	No	Urban	No	None	No	No	Yes	Stable/Married	1 partner
128	0	0	0	0	0	0	0	0	0	0	0	0	0	0	0	0	0	0	0	0	0	0	0	0	0	0	0	0	0	0	0	0	0	0	0	22	18+	Yes	No	Urban	No	None	No	No	No	Stable/Married	1 partner
129	1	1	0	0	0	0	0	0	1	1	0	0	1	0	0	1	0	0	0	1	0	0	0	1	0	0	0	0	0	0	0	0	0	0	0	21	18+	Yes	No	Urban	No	None	No	No	Yes	Stable/Married	1 partner
130	1	0	0	1	0	0	0	0	0	0	0	0	0	0	0	0	0	0	0	0	0	0	0	0	0	0	0	0	0	0	0	0	0	0	0	24	18+	Yes	No	Urban	No	None	No	No	No	Stable/Married	1 partner
131	1	0	0	0	0	0	0	0	1	0	0	0	1	0	0	0	0	0	0	0	0	0	0	0	0	0	0	0	0	0	1	0	0	0	0	23	18+	Don't know	Yes	Urban	No	None	No	No	Yes	Stable/Married	1 partner
132	1	0	0	0	0	0	0	0	0	0	0	0	0	0	1	0	0	1	0	0	0	0	0	0	0	0	0	0	1	0	0	0	0	0	0	21	18+	Don't know	No	Urban	No	None	No	Yes	No	Stable/Married	1 partner
133	1	0	0	0	0	0	0	0	0	0	0	0	1	0	0	0	0	0	0	0	0	1	0	0	1	0	0	0	0	0	0	0	0	0	0	21	18+	Don't know	No	Urban	No	None	No	No	No	Stable/Married	1 partner
134	1	0	0	0	0	0	0	0	0	0	0	0	0	0	0	1	0	0	0	0	0	1	0	0	0	0	0	0	0	0	0	0	0	0	0	26	18+	Don't know	Yes	Urban	Yes	DMPA	Yes	No	No	Stable/Married	1 partner
135	1	0	0	0	0	0	0	0	0	0	0	0	0	0	0	0	1	0	0	0	0	0	1	0	0	0	0	0	1	0	0	0	0	0	0	21	18+	No	No	Urban	No	None	Yes	No	Yes	Stable/Married	2+ partners
136	1	0	0	0	0	0	0	0	0	0	0	0	0	0	0	0	0	0	0	1	0	0	0	0	0	0	0	0	0	0	0	0	0	0	0	23	18+	Don't know	No	Urban	No	None	Yes	Yes	No	Stable/Married	1 partner
137	1	0	0	0	0	0	0	0	0	0	0	0	1	1	0	0	0	0	0	0	0	0	0	0	0	0	0	0	0	0	0	0	0	0	0	19	18+	Don't know	No	Urban	No	None	No	No	Yes	Stable/Married	1 partner
138	1	0	0	1	0	0	0	0	0	1	0	0	0	0	0	1	1	0	0	1	1	0	0	0	1	0	1	0	0	0	0	0	0	0	0	21	18+	Yes	No	Urban	No	None	Yes	Yes	Yes	Stable/Married	2+ partners
139	1	0	0	0	0	0	1	0	1	0	0	0	0	0	0	0	0	0	0	0	0	0	0	0	0	0	0	0	0	0	0	0	0	0	0	23	18+	Yes	No	Urban	No	None	No	No	Yes	Stable/Married	1 partner
140	1	1	0	0	0	0	0	0	0	0	0	0	0	1	1	0	1	0	0	0	0	0	0	0	0	0	0	0	0	0	0	0	0	1	1	23	18+	Don't know	No	Urban	Yes	DMPA	No	No	Yes	Stable/Married	1 partner
141	1	0	0	0	1	0	0	0	0	1	0	0	0	1	1	0	0	0	0	0	0	0	1	0	0	0	0	0	0	0	0	0	0	1	0	21	18+	Don't know	No	Urban	No	None	Yes	No	Yes	Stable/Married	1 partner
142	1	0	0	0	0	0	0	0	0	1	0	0	0	0	0	1	0	1	0	0	1	0	0	0	0	0	0	0	0	0	0	0	0	0	0	21	18+	No	No	Urban	No	None	Yes	Yes	No	Stable/Married	1 partner
143	1	0	0	0	0	0	0	0	0	0	0	1	0	0	0	0	0	0	0	0	0	0	0	0	0	0	0	0	0	0	0	0	0	0	0	24	18+	Don't know	No	Urban	No	None	No	No	No	Stable/Married	1 partner
144	1	0	0	0	1	0	0	0	0	0	0	0	0	0	0	1	0	0	0	0	0	0	0	0	0	0	0	1	0	0	0	0	0	0	0	25	18+	No	Yes	Urban	No	None	Yes	Yes	Yes	Stable/Married	1 partner
145	1	0	0	0	0	0	0	0	0	1	0	0	1	0	0	0	0	0	0	0	0	0	1	0	0	0	0	0	0	1	0	0	0	0	0	23	18+	No	Yes	Urban	No	None	No	Yes	No	Stable/Married	1 partner
146	1	0	0	0	0	1	0	0	0	1	0	0	1	0	0	0	0	0	0	0	0	0	0	0	0	0	0	0	0	0	0	0	0	0	1	21	18+	No	No	Urban	No	None	Yes	Yes	Yes	Stable/Married	1 partner
147	1	0	0	1	0	0	1	0	0	1	0	0	0	0	0	0	0	0	0	0	0	0	0	0	0	0	0	0	0	0	0	0	0	0	0	18	18+	Yes	No	Urban	No	None	No	No	Yes	Single	1 partner
148	0	0	0	0	0	0	0	0	0	0	0	0	0	0	0	0	0	0	0	0	0	0	0	0	0	0	0	0	0	0	0	0	0	0	0	20	18+	Don't know	No	Urban	No	None	Yes	No	Yes	Stable/Married	1 partner
149	1	0	0	1	0	0	0	0	0	0	0	0	1	0	0	0	0	0	0	1	0	0	0	0	0	0	1	0	1	0	0	0	0	0	0	19	18+	Don't know	No	Urban	Yes	DMPA	No	Yes	No	Single	2+ partners
150	0	0	0	0	0	0	0	0	0	0	0	0	0	0	0	0	0	0	0	0	0	0	0	0	0	0	0	0	0	0	0	0	0	0	0	30	18+	Don't know	Yes	Urban	No	None	No	No	Yes	Stable/Married	1 partner
151	0	0	0	0	0	0	0	0	0	0	0	0	0	0	0	0	0	0	0	0	0	0	0	0	0	0	0	0	0	0	0	0	0	0	0	30	18+	Don't know	No	Urban	No	None	Yes	No	No	Single	2+ partners
152	1	0	0	0	0	1	0	0	0	0	0	0	0	0	0	0	0	0	0	0	0	1	0	0	0	0	0	0	0	0	0	0	0	0	1	24	18+	Yes	No	Urban	No	None	Yes	No	No	Single	2+ partners
153	1	0	0	0	0	0	0	0	0	0	0	0	0	0	0	1	0	0	0	0	0	0	0	0	0	0	0	0	0	0	0	0	0	0	1	21	18+	Don't know	Yes	Urban	No	None	Yes	No	Yes	Stable/Married	2+ partners
154	1	0	0	0	0	0	0	0	0	1	0	0	0	0	0	0	0	0	0	0	0	0	0	0	0	0	0	0	0	0	0	0	0	0	0	30	18+	Don't know	No	Urban	No	None	Yes	Yes	No	Stable/Married	2+ partners
155	1	0	0	0	0	0	0	0	0	0	0	0	0	0	0	1	0	0	0	0	1	0	0	0	0	0	0	0	0	1	0	0	1	1	0	20	18+	Yes	No	Urban	Yes	DMPA	Yes	No	No	Stable/Married	2+ partners
156	0	0	0	0	0	0	0	0	0	0	0	0	0	0	0	0	0	0	0	0	0	0	0	0	0	0	0	0	0	0	0	0	0	0	0	21	18+	No	No	Rural	Yes	DMPA	No	No	Yes	Stable/Married	1 partner
157	0	0	0	0	0	0	0	0	0	0	0	0	0	0	0	0	0	0	0	0	0	0	0	0	0	0	0	0	0	0	0	0	0	0	0	28	18+	Yes	No	Rural	No	None	No	Yes	Yes	Stable/Married	1 partner
158	1	0	0	0	0	0	0	0	0	0	0	0	0	0	0	0	0	0	0	0	0	0	0	1	0	0	0	0	0	0	0	0	0	0	0	18	18+	Yes	No	Rural	Yes	DMPA	No	No	Yes	Stable/Married	1 partner
159	1	1	0	0	0	1	0	0	0	1	0	0	0	0	1	0	0	0	0	0	0	1	0	0	0	0	0	0	0	0	1	0	0	0	0	17	<18	Yes	No	Rural	No	None	No	Yes	Yes	Stable/Married	1 partner
160	0	0	0	0	0	0	0	0	0	0	0	0	0	0	0	0	0	0	0	0	0	0	0	0	0	0	0	0	0	0	0	0	0	0	0	19	18+	No	No	Rural	No	None	No	No	No	Stable/Married	1 partner
161	1	0	0	0	0	0	0	0	0	0	0	0	0	0	0	0	1	0	0	0	0	0	0	0	0	0	0	0	0	1	0	0	0	0	0	15	<18	Don't know	No	Rural	No	None	Yes	No	Yes	Stable/Married	1 partner
162	0	0	0	0	0	0	0	0	0	0	0	0	0	0	0	0	0	0	0	0	0	0	0	0	0	0	0	0	0	0	0	0	0	0	0	18	18+	Yes	No	Rural	Yes	DMPA	No	No	Yes	Stable/Married	1 partner
163	0	0	0	0	0	0	0	0	0	0	0	0	0	0	0	0	0	0	0	0	0	0	0	0	0	0	0	0	0	0	0	0	0	0	0	24	18+	No	Yes	Rural	No	None	Yes	No	Yes	Stable/Married	1 partner
164	0	0	0	0	0	0	0	0	0	0	0	0	0	0	0	0	0	0	0	0	0	0	0	0	0	0	0	0	0	0	0	0	0	0	0	26	18+	Yes	No	Rural	Yes	DMPA	No	Yes	Yes	Stable/Married	1 partner
165	1	0	0	1	0	0	0	0	0	0	0	0	0	0	0	0	0	0	0	0	0	0	0	0	0	0	0	0	0	0	0	0	0	0	0	20	18+	Yes	No	Rural	Yes	DMPA	Yes	Yes	Yes	Stable/Married	1 partner
166	1	0	0	1	0	0	0	0	0	0	0	0	0	0	0	0	0	1	0	0	0	0	0	0	0	0	0	0	0	1	0	0	0	0	0	19	18+	No	No	Rural	Yes	DMPA	No	No	Yes	Stable/Married	1 partner
167	1	0	0	0	0	0	0	0	0	0	0	0	0	0	1	0	0	0	0	0	1	1	0	0	0	0	1	0	0	0	0	0	0	0	0	19	18+	Don't know	No	Rural	No	None	No	No	Yes	Stable/Married	1 partner
168	0	0	0	0	0	0	0	0	0	0	0	0	0	0	0	0	0	0	0	0	0	0	0	0	0	0	0	0	0	0	0	0	0	0	0	17	<18	Yes	No	Rural	No	None	Yes	No	No	Stable/Married	1 partner
169	1	0	0	0	1	0	0	0	0	0	0	0	0	1	0	0	0	0	0	0	0	0	0	0	0	0	0	0	0	0	0	0	0	0	0	18	18+	No	No	Rural	No	None	Yes	No	No	Stable/Married	1 partner
170	1	0	0	0	1	0	0	0	0	0	0	1	0	0	0	0	0	0	0	0	0	0	0	0	0	0	0	0	0	0	0	0	0	0	0	16	<18	Yes	No	Rural	No	None	Yes	No	Yes	Stable/Married	1 partner
171	0	0	0	0	0	0	0	0	0	0	0	0	0	0	0	0	0	0	0	0	0	0	0	0	0	0	0	0	0	0	0	0	0	0	0	17	<18	Don't know	No	Rural	No	None	Yes	No	Yes	Stable/Married	1 partner
172	1	0	0	0	0	0	0	0	0	1	0	0	0	0	0	0	0	0	0	0	0	0	0	0	0	0	0	0	0	0	0	0	0	0	0	18	18+	Don't know	No	Rural	No	None	Yes	No	Yes	Stable/Married	1 partner
173	0	0	0	0	0	0	0	0	0	0	0	0	0	0	0	0	0	0	0	0	0	0	0	0	0	0	0	0	0	0	0	0	0	0	0	20	18+	Yes	No	Rural	No	None	No	No	Yes	Stable/Married	1 partner
174	1	0	0	0	0	0	0	0	0	0	0	0	0	0	0	0	0	0	0	0	0	1	0	0	0	0	0	0	0	0	0	0	0	1	0	20	18+	Don't know	No	Rural	No	None	No	No	Yes	Stable/Married	2+ partners
175	1	0	0	0	0	0	0	0	0	1	0	0	0	0	1	0	0	0	0	0	0	0	0	0	1	0	0	0	0	0	0	0	0	0	0	17	<18	No	No	Rural	No	None	No	No	No	Stable/Married	1 partner
176	1	0	0	0	0	0	0	0	0	0	0	0	0	0	0	0	0	0	0	0	1	0	0	0	0	0	0	0	0	0	0	0	0	0	0	18	18+	Don't know	No	Rural	No	None	Yes	No	No	Stable/Married	1 partner
177	1	0	0	1	1	0	0	0	0	0	0	0	0	0	0	0	0	0	0	1	0	0	0	0	0	0	0	0	0	0	1	1	0	0	0	20	18+	Don't know	No	Rural	No	None	Yes	No	No	Stable/Married	1 partner
178	1	0	0	1	0	0	0	0	0	0	0	0	0	0	0	0	0	1	0	0	0	0	0	0	0	0	1	0	0	1	1	0	0	0	0	14	<18	Yes	No	Rural	Yes	Nuristerate	Yes	No	Yes	Stable/Married	1 partner
179	1	0	0	0	0	0	0	0	0	0	0	0	0	0	0	0	0	0	0	0	0	1	1	0	1	0	0	0	0	0	1	0	0	0	0	17	<18	Yes	No	Rural	No	None	No	No	No	Stable/Married	1 partner
180	0	0	0	0	0	0	0	0	0	0	0	0	0	0	0	0	0	0	0	0	0	0	0	0	0	0	0	0	0	0	0	0	0	0	0	26	18+	Yes	No	Rural	No	None	No	No	No	Stable/Married	1 partner
181	1	0	0	0	0	0	0	0	0	0	0	0	0	0	0	0	0	0	0	0	0	0	0	0	1	0	0	0	0	1	1	0	0	0	0	16	<18	Don't know	No	Rural	No	None	No	No	Yes	Stable/Married	1 partner
182	1	0	0	0	0	0	0	0	0	0	0	0	0	0	0	0	1	0	0	0	0	0	0	0	0	0	0	0	0	0	0	0	0	0	0	26	18+	Yes	No	Rural	Yes	DMPA	No	Yes	Yes	Stable/Married	1 partner
183	1	0	0	0	0	0	0	0	0	0	0	0	0	0	0	0	0	0	0	0	0	0	0	0	0	0	0	0	1	0	0	0	0	0	0	21	18+	No	No	Rural	No	None	No	No	Yes	Stable/Married	1 partner
184	0	0	0	0	0	0	0	0	0	0	0	0	0	0	0	0	0	0	0	0	0	0	0	0	0	0	0	0	0	0	0	0	0	0	0	16	<18	No	No	Rural	No	None	Yes	Yes	Yes	Stable/Married	1 partner
185	1	0	0	0	0	0	0	0	0	0	0	1	0	0	1	0	0	0	1	0	0	0	0	0	0	0	0	0	0	0	0	0	0	0	0	20	18+	Yes	No	Rural	No	None	Yes	Yes	Yes	Stable/Married	1 partner
186	1	0	0	0	0	0	0	0	0	0	0	0	0	0	0	0	0	0	0	1	0	0	1	0	0	0	0	1	0	0	0	0	0	0	0	16	<18	Don't know	No	Rural	Yes	DMPA	Yes	No	No	Stable/Married	1 partner
187	1	0	0	0	0	0	0	0	0	1	0	0	0	0	0	0	1	0	0	0	0	0	0	0	0	0	1	0	0	0	0	0	0	0	0	19	18+	Don't know	No	Rural	No	None	Yes	Yes	Yes	Stable/Married	1 partner
188	1	0	0	0	0	0	0	1	0	0	0	0	0	0	1	0	0	0	0	0	0	1	0	0	0	0	0	0	0	0	0	0	0	0	0	16	<18	No	No	Rural	No	None	Yes	No	No	Stable/Married	1 partner
189	1	0	0	0	0	0	0	1	0	0	0	0	0	0	0	0	0	0	0	0	0	0	0	0	0	0	0	0	0	0	0	0	0	0	0	18	18+	Yes	No	Rural	No	None	No	No	Yes	Stable/Married	1 partner
190	1	0	0	0	0	0	0	0	0	0	0	1	0	0	0	0	0	1	0	1	0	0	0	0	1	0	1	0	0	0	0	0	1	0	0	19	18+	Don't know	No	Rural	No	None	Yes	No	No	Stable/Married	1 partner
191	1	0	0	0	0	0	1	0	1	0	0	0	0	0	1	0	0	0	0	0	0	0	1	0	0	0	0	0	0	0	1	0	0	0	0	19	18+	Don't know	No	Rural	No	None	No	No	Yes	Stable/Married	1 partner
192	1	0	0	0	0	0	0	0	0	0	0	0	0	0	0	0	0	0	0	0	0	0	1	0	0	0	0	0	0	0	0	0	0	0	0	17	<18	Yes	No	Rural	No	None	No	No	Yes	Stable/Married	1 partner
193	1	0	0	0	0	0	0	0	0	0	0	0	0	0	0	0	0	0	0	1	0	0	0	0	0	0	0	0	0	0	0	0	0	0	0	17	<18	Yes	No	Rural	No	None	No	No	Yes	Stable/Married	1 partner
194	0	0	0	0	0	0	0	0	0	0	0	0	0	0	0	0	0	0	0	0	0	0	0	0	0	0	0	0	0	0	0	0	0	0	0	15	<18	Yes	No	Rural	No	None	No	No	Yes	Stable/Married	1 partner
195	1	0	0	0	0	0	0	0	0	0	0	0	0	0	0	0	0	0	0	0	0	0	0	0	0	0	0	0	0	0	1	0	0	0	0	20	18+	No	No	Rural	No	None	No	No	No	Stable/Married	1 partner
196	0	0	0	0	0	0	0	0	0	0	0	0	0	0	0	0	0	0	0	0	0	0	0	0	0	0	0	0	0	0	0	0	0	0	0	23	18+	Don't know	No	Rural	Yes	DMPA	No	Yes	No	Stable/Married	1 partner
197	1	1	0	1	0	0	0	0	1	0	0	0	0	1	0	0	0	0	0	0	0	0	0	0	0	0	0	0	0	1	0	0	0	0	0	18	18+	Don't know	No	Rural	Yes	DMPA	Yes	Yes	Yes	Stable/Married	1 partner
198	0	0	0	0	0	0	0	0	0	0	0	0	0	0	0	0	0	0	0	0	0	0	0	0	0	0	0	0	0	0	0	0	0	0	0	19	18+	Don't know	No	Rural	No	None	Yes	No	No	Stable/Married	1 partner
199	1	0	0	0	0	0	0	0	0	0	0	0	0	0	0	0	1	0	0	0	0	0	0	0	0	0	1	0	0	0	0	0	0	0	0	18	18+	No	No	Rural	No	None	No	No	Yes	Stable/Married	1 partner
200	1	0	0	0	1	0	1	0	1	0	0	0	1	0	0	1	1	0	1	0	1	0	0	0	0	0	0	0	0	0	0	0	1	0	0	14	<18	No	No	Rural	No	None	No	No	No	Stable/Married	1 partner
201	1	1	0	0	1	0	1	0	0	0	0	0	0	0	0	0	1	0	0	0	0	1	0	0	0	0	0	0	0	0	0	0	0	1	0	15	<18	No	No	Rural	No	None	Yes	No	No	Stable/Married	1 partner
202	0	0	0	0	0	0	0	0	0	0	0	0	0	0	0	0	0	0	0	0	0	0	0	0	0	0	0	0	0	0	0	0	0	0	0	16	<18	Yes	No	Rural	No	None	No	No	No	Stable/Married	1 partner
203	1	0	0	0	0	0	0	0	0	0	1	0	0	0	0	0	0	0	0	0	0	0	0	0	0	0	0	0	0	0	0	0	0	0	0	18	18+	Don't know	No	Rural	No	None	Yes	No	Yes	Stable/Married	1 partner
204	1	0	0	1	0	0	0	0	1	0	0	0	0	0	1	0	0	1	1	0	1	0	0	0	0	0	0	0	0	0	0	0	0	0	0	15	<18	Don't know	No	Rural	No	None	No	No	Yes	Stable/Married	1 partner
205	1	0	0	1	0	0	0	0	0	0	0	0	0	0	0	0	0	0	0	0	0	0	0	0	0	0	0	0	0	0	0	0	0	0	0	25	18+	No	Yes	Rural	Yes	DMPA	No	Yes	Yes	Stable/Married	1 partner
206	1	0	0	0	0	0	0	0	0	0	0	0	0	0	1	0	0	0	0	0	0	0	0	0	0	0	0	0	0	0	0	0	0	0	0	23	18+	Yes	No	Rural	Yes	DMPA	No	No	Yes	Stable/Married	1 partner
207	1	0	0	0	0	0	0	0	0	0	0	0	0	0	0	0	0	0	0	0	0	1	0	0	0	0	0	0	0	0	0	0	0	0	0	26	18+	Yes	No	Rural	Yes	DMPA	No	Yes	Yes	Stable/Married	1 partner
208	1	0	0	0	0	0	0	0	0	0	0	0	0	1	0	1	0	0	0	0	1	1	1	1	0	0	0	0	0	0	0	0	0	0	0	17	<18	Yes	No	Rural	No	None	No	No	No	Stable/Married	2+ partners
209	1	0	0	0	0	0	0	0	0	0	0	0	0	0	0	0	1	0	0	0	0	1	0	0	0	0	0	0	0	0	0	0	1	0	0	16	<18	Don't know	No	Rural	No	None	No	No	Yes	Stable/Married	1 partner
210	1	0	1	0	0	0	0	0	1	1	0	0	0	1	0	0	0	0	0	0	0	0	0	0	0	0	0	0	0	0	0	0	0	0	0	17	<18	Don't know	No	Rural	No	None	Yes	No	No	Stable/Married	1 partner
211	1	0	0	0	0	0	0	0	0	0	0	0	0	0	0	0	0	0	0	0	1	1	0	0	0	0	0	0	0	0	0	0	0	0	0	22	18+	Yes	No	Rural	No	None	Yes	No	No	Stable/Married	1 partner
212	1	0	0	0	1	0	0	0	1	0	0	0	0	1	0	0	0	0	0	1	0	0	0	1	1	0	0	0	0	0	1	0	0	1	0	22	18+	Don't know	No	Rural	No	None	No	No	Yes	Stable/Married	1 partner
213	1	0	0	0	0	0	0	0	0	0	0	0	0	0	0	0	0	0	0	0	0	0	0	0	0	0	0	0	0	0	0	0	0	1	0	18	18+	Yes	No	Rural	No	None	No	Yes	No	Stable/Married	1 partner
214	0	0	0	0	0	0	0	0	0	0	0	0	0	0	0	0	0	0	0	0	0	0	0	0	0	0	0	0	0	0	0	0	0	0	0	18	18+	No	No	Rural	No	None	No	No	No	Stable/Married	1 partner
215	0	0	0	0	0	0	0	0	0	0	0	0	0	0	0	0	0	0	0	0	0	0	0	0	0	0	0	0	0	0	0	0	0	0	0	24	18+	Don't know	No	Rural	Yes	DMPA	Yes	No	Yes	Stable/Married	1 partner
216	1	0	0	0	0	0	1	1	0	0	0	1	0	1	0	0	0	0	0	0	0	0	1	0	0	0	0	0	0	0	0	0	0	0	0	28	18+	Yes	No	Rural	No	None	No	No	No	Stable/Married	1 partner
217	1	0	0	0	0	0	0	0	0	0	0	0	0	0	0	0	1	0	0	0	1	0	0	0	0	0	0	0	0	0	0	0	0	0	0	21	18+	No	No	Rural	Yes	DMPA	No	No	No	Stable/Married	1 partner
218	1	0	0	0	1	0	1	0	0	0	0	1	0	0	0	0	0	0	0	0	1	0	0	0	0	0	0	0	0	0	0	0	0	1	0	19	18+	Yes	No	Rural	No	None	Yes	No	No	Stable/Married	1 partner
219	1	0	0	0	0	0	0	0	0	0	0	0	0	0	0	1	0	0	0	0	0	0	0	0	1	0	0	0	0	0	0	0	0	0	0	23	18+	Yes	No	Rural	Yes	DMPA	No	Yes	Yes	Stable/Married	1 partner
220	0	0	0	0	0	0	0	0	0	0	0	0	0	0	0	0	0	0	0	0	0	0	0	0	0	0	0	0	0	0	0	0	0	0	0	19	18+	Don't know	No	Rural	No	None	No	No	No	Stable/Married	1 partner
221	0	0	0	0	0	0	0	0	0	0	0	0	0	0	0	0	0	0	0	0	0	0	0	0	0	0	0	0	0	0	0	0	0	0	0	20	18+	Don't know	No	Rural	No	None	No	No	Yes	Stable/Married	1 partner
222	1	0	0	0	0	0	0	1	1	0	0	0	0	0	0	0	1	1	0	1	0	0	0	1	0	0	0	0	0	0	0	0	0	0	0	18	18+	No	No	Rural	Yes	DMPA	No	No	No	Stable/Married	1 partner
223	1	0	0	0	0	0	0	0	0	1	0	0	0	0	0	0	0	0	0	0	0	0	0	0	0	0	0	1	0	0	0	0	1	0	0	23	18+	Don't know	No	Rural	Yes	DMPA	No	No	No	Stable/Married	1 partner
224	1	0	0	0	0	0	0	0	0	0	0	0	1	0	0	0	0	0	0	0	0	0	0	0	0	0	0	0	0	0	0	0	0	0	0	30	18+	Yes	No	Rural	Yes	DMPA	No	Yes	No	Stable/Married	1 partner
